# Supplementary material for: Evaluation of Arabian Vascular Plant Barcodes (rbcL and matK): Precision of Unsupervised and Supervised Learning Methods towards Accurate Identification
Source: Plants (Basel). 2021 Dec 13;10(12):2741. doi: 10.3390/plants10122741 (PMC8708657; doi:10.3390/plants10122741)
Supplement: Supplementary file 1 [file plants-10-02741-s001.zip]

Archive with 1 entries (1 files):
- plants-1367435-supplementary.pdf
